# Supplementary material for: Balancing equity and policyholder protection: Assessing insurer’s interests in green lending under cap-and-trade regulations
Source: PLoS One. 2023 Nov 6;18(11):e0293975. doi: 10.1371/journal.pone.0293975 (PMC10627471; doi:10.1371/journal.pone.0293975)
Supplement: S1 Table — (XLSX) [file pone.0293975.s001.xlsx]

## Sheet: Sheet1
Variables	Initial value
β	0.9	0.9	0.9	0.9	0.9	0.9	0.9
RB	0.0374	0.0374	0.0374	0.0374	0.0374	0.0374	0.0374
EG	37.49	37.49	37.49	37.49	37.49	37.49	37.49
EC	169.62	169.62	169.62	169.62	169.62	169.62	169.62
cG	0.016	0.016	0.016	0.016	0.016	0.016	0.016
cC	0.038	0.038	0.038	0.038	0.038	0.038	0.038
d	0.85	0.85	0.85	0.85	0.85	0.85	0.85
σG	0.2404	0.2404	0.2404	0.2404	0.2404	0.2404	0.2404
σC	0.3404	0.3404	0.3404	0.3404	0.3404	0.3404	0.3404
σ	0.319368	0.319368	0.319368	0.319368	0.319368	0.319368	0.319368
RG	0.0454	0.0472	0.049	0.0508	0.0526	0.0544	0.0562
LG+LC+B	692.578	699.244	704.8	709.244	712.578	714.8	715.911
L=LC/(1-a)	378.092	382.36	386.49	390.476	394.314	397.997	401.521
LG	57.0919	61.56	66.0897	70.6762	75.314	79.9975	84.7209
B	314.486	316.884	318.31	318.768	318.264	316.803	314.39
exp(R)	1.03666	1.03686	1.03707	1.03728	1.03749	1.03769	1.0379
exp(-RB)	0.963291	0.963291	0.963291	0.963291	0.963291	0.963291	0.963291
AG	94.5819	99.05	103.58	108.166	112.804	117.487	122.211
AC	490.62	490.42	490.02	489.42	488.62	487.62	486.42
VG	99.1596	104.121	109.173	114.31	119.527	124.819	130.179
VC	523.492	523.769	523.831	523.679	523.312	522.729	521.929
V	622.651	627.89	633.004	637.989	642.839	647.547	652.108
PI	319.921	323.783	327.62	331.425	335.193	338.918	342.592
A	613.046	618.666	624.156	629.51	634.72	639.781	644.684
b1	2.36189	2.35055	2.33906	2.32746	2.31578	2.30403	2.29224
b2	2.04252	2.03118	2.0197	2.0081	1.99641	1.98466	1.97287
b3	0.325471	0.323129	0.320867	0.318687	0.316588	0.314572	0.312639
b4	0.00610291	0.00376082	0.00149922	-0.000681156	-0.00277968	-0.0047958	-0.00672905
d1	2.03198	2.02064	2.00916	1.99756	1.98587	1.97412	1.96234
d2	1.71262	1.70128	1.68979	1.67819	1.66651	1.65476	1.64297
d3	-0.00443217	-0.00677426	-0.00903586	-0.0112162	-0.0133148	-0.0153309	-0.0172641
d4	-0.3238	-0.326142	-0.328404	-0.330584	-0.332683	-0.334699	-0.336632
CS(V,PI)	221.087	222.067	222.963	223.775	224.505	225.153	225.719
CS(bV,PI)	194.866	195.594	196.245	196.821	197.322	197.75	198.106
S(V,PI)	55.451	55.8123	56.1546	56.4775	56.781	57.0648	57.3288
PP(V,PI)	523.209	527.798	532.29	536.68	540.961	545.128	549.176
Variables	Values for Static Comparative Analyses *
R	0.036	0.0362	0.0364	0.0366	0.0368	0.037	0.0372
P	623.32	629.32	634.32	638.32	641.32	643.32	644.32
RC	0.048	0.05	0.052	0.054	0.056	0.058	0.06
LC	321	320.8	320.4	319.8	319	318	316.8
cap	0.019	0.02	0.021	0.022	0.023	0.024	0.025
Rs	0.0026	0.0028	0.003	0.0032	0.0034	0.0036	0.0038
a	0.151	0.161	0.171	0.181	0.191	0.201	0.211
* Bold for optimal rates or initial values.
